# Supplementary material for: Natural Antibodies Produced in Vaccinated Patients and COVID-19 Convalescents Recognize and Hydrolyze Oligopeptides Corresponding to the S-Protein of SARS-CoV-2
Source: Vaccines (Basel). 2023 Sep 15;11(9):1494. doi: 10.3390/vaccines11091494 (PMC10535122; doi:10.3390/vaccines11091494)
Supplement: Supplementary file 1 [file vaccines-11-01494-s001.zip]

Archive with 1 entries (1 files):
- vaccines-2501713-supplementary.pdf
